# Supplementary material for: Inversion of allosteric effect of arginine on N-acetylglutamate synthase, a molecular marker for evolution of tetrapods
Source: BMC Biochem. 2008 Sep 18;9:24. doi: 10.1186/1471-2091-9-24 (PMC2566978; doi:10.1186/1471-2091-9-24)
Supplement: Additional file 1 — Urea cycle genes in animals. Genomes of animals that belong to different phyla were surveyed for the presence of urea cycle genes. Accession numbers and databases that were searched are listed for each urea cycle gene. [file 1471-2091-9-24-S1.xls]

## Sheet: Sheet1
	Accession Numbers
Organism	NAGS	CPSI	OTC	ASS	ASL	Arginase 1	Database	Comments
H. sapiens	NP_694551	NP_001866	NP_000522	P00966	P04424	NP_000036	NCBI GenBank
M. musculus	NP_665828	AAI26970	NP_032795	NP_031520	NP_598529	NP_031508	NCBI GenBank
G. gallus	Absent	NP_001039306	NP_990241	NP_001013413	P05083	Absent	NCBI GenBank	Genomic search
		AY435514	AB159220;	AB159223	AB159221			Shimogiri T et.al. (2004) Genet. Sel. Evol. 36:593-599
			AF154830		XP_415792
			U05193		AAA48727
S. undulatus			AAF61408
A. mississippiensis			AAF61409
T. scripta			AAF61410
P. regius			AAF61411
X. laevis	BX851930	ABA01549	AAH99278	AAH46941	AAH81012	P30759	NCBI GenBank	Klein,S.L., Strausberg,R.L., Wagner,L., Pontius,J., Clifton,S.W. and Richardson,P. Genetic and genomic tools for Xenopus research: The NIH Xenopus initiative; Dev. Dyn. 225 (4), 384-391 (2002); PUBMED 12454917; NAGS is an EST clone
X. tropicalis			NP_001005795	NP_001011212		NP_001006714	NCBI GenBank
	e_gw1.155.12.1 /ENSXETG00000003384	estExt_fgenesh1_pg.C_11490006			e_gw1.171.85.1		JGI X. tropicalis v4.1 genome
D. rerio	XP_001340715	XP_683282	XP_700006	XP_701290	AAH55132	XP_687768	NCBI GenBank
T. rubripes	fgh5_pg.C_scaffold_253000018		gw2.3063.1.1	fgh5_pm.C_scaffold_27000084	fgh5_pm.C_scaffold_71000036	fgh5_pm.C_scaffold_59000001	JGI Fugu rubripes v4.0
		SINFRUP00000168120					Ensembl-IMCB Fugu genome
			CAG05830				NCBI GenBank
T. nigroviridis	CAG02091	CAF90219	CAG05830	CAF99173	CAG08851	CAF90988	NCBI GenBank
C. intestinalis				estExt_genewise1.C_chr_09q0428	estExt_fgenesh3_kg.C_chr_02q0215		JGI Ciona intestinalis genome v2.0
C. savignyi				SNAP00000108343	GENSCAN00000046279		Ensembl C. savignyi genome	www.ensembl.org/Ciona_savignyi/
S. purpuratus	XP_001186123	XP_001194632	XP_001185259	XP_001180974	XP_001193429	XP_791131	NCBI GenBank
D. melanogaster				AAF54103	NP_001027234		NCBI GenBank
D. pseudoobscura				XP_001359229	FBpp0285777		NCBI GenBank and FlyBase
A. mellifera				XP_001122890	XP_396374		NCBI GenBank
A. gambiae				EAA07894	EAA12415		NCBI GenBank
C. elegans							NCBI GenBank
C. briggasae							NCBI GenBank
